# Supplementary material for: Association of CCND1 rs9344 polymorphism with lung cancer susceptibility and clinical outcomes: a case-control study
Source: BMC Pulm Med. 2024 Apr 8;24:167. doi: 10.1186/s12890-024-02983-1 (PMC11000398; doi:10.1186/s12890-024-02983-1)
Supplement: Supplementary file 1 — Supplementary Material 1. [file 12890_2024_2983_MOESM1_ESM.xlsx]

## Sheet: Supplementary table 1
Supplementary table 1. Clinical Character of lung cancer patients with platinum-based chemotherapy
Clinical Characteristics	Total	Response			Total Toxicity			Gastrointestinal Toxicity			Hamtological Toxicity
		Responders	Non-responders	P value	Grade 0-2	Grade 3-4	P value	Grade 0-2	Grade 3-4	P value	Grade 0-2	Grade 3-4	P value
All	467	283(60.6)	184(39.4)		286(61.2)	181(38.8)		366(78.4)	101(21.6)		353(75.6)	114(24.4)
Gender				0.021*			0.512			0.031*			0.776
Male	371	215(75.97)	156(84.78)		230(80.4)	141(77.9)		299(81.7)	72(71.3)		282(79.9)	89(78.1)
Female	96	68(24.03)	28(15.22)		56(19.6)	40(22.1)		67(18.3)	29(28.7)		71(20.1)	25(21.9)
Age(years)				0.545			0.661			0.002*			0.572
<57	234	145(51.24)	89(48.37)		141(49.3)	93(51.4)		169(46.2)	65(64.4)		173(49.0)	60(52.6)
≥57	233	138(48.76)	95(51.63)		145(50.7)	88(48.6)		197(53.8)	36(35.6)		180(51.0)	54(47.4)
History of Smoking				0.045*			0.539			0.439			0.552
Yes	286	163(57.60)	123(66.85)		172(60.1)	114(63.0)		228(62.3)	58(57.4)		213(60.3)	73(64.0)
No	181	120(42.40)	61(33.15)		114(39.9)	67(37.0)		138(37.7)	43(46.5)		140(39.7)	41(36.0)
Histology				0.000*			0.067			0.069			0.535
NSCLC	371	241(85.16)	130(70.65)		237(82.9)	134(74.0)		299(81.7)	72(71.3)		284(80.4)	87(76.3)
SCLC	68	26(9.19)	42(22.83)		34(11.9)	34(18.8)		48(13.1)	20(19.8)		50(14.2)	18(15.8)
Othera	28	16(5.65)	12(6.52)		15(5.2)	13(7.2)		19(5.2)	9(8.9)		19(5.4)	9(7.9)
NSCLC				0.000*			0.011*			0.774			0.005*
SCC	167	91(32.2)	76(41.3)		95(36.3)	72(39.8)		133(36.3)	34(33.7)		116(32.9)	51(44.7)
ADC	204	150(53.0)	54(29.3)		142(45.4)	62(34.2)		166(45.4)	38(37.6)		168(47.6)	36(31.6)
Stage(NSCLC)				0.868			0.725			0.629			0.155
Early Stage(Ⅰ,Ⅱ)	12	8(2.8)	4(2.2)		7(2.4)	5(2.8)		9(2.5)	3(3.0)		7(2.0)	5(4.4)
Advanced Stage(Ⅲ,Ⅳ)	387	249(88.0)	138(75.0)		245(85.7)	142(78.5)		312(85.2)	75(74.2)		295(83.6)	92(80.7)
Stage(SCLC)				0.234			0.467			0.145			0.889
Limited Stage	35	11(3.9)	24(13.0)		19(6.6)	16(8.8)		26(7.1)	9(8.9)		26(7.4)	9(7.9)
Extensive Stage	33	15(5.3)	18(9.8)		15(5.2)	18(9.9)		19(5.2)	14(13.9)		25(7.1)	8(7.0)
Chemotherapy regimen				0.000*			0.001*			0.412			0.001*
Regimin1	192	110(38.87)	82(44.57)		105(36.7)	87(48.1)		149(40.7)	43(42.6)		131(37.1)	61(53.5)
Regimin2	68	25(8.83)	43(23.37)		32(11.2)	36(19.9)		50(13.7)	18(17.8)		48(13.6)	20(17.5)
Regimin3	137	102(36.04)	35(19.02)		100(35.0)	37(20.4)		110(30.1)	27(26.7)		117(33.1)	20(17.5)
Regimin4	27	18(6.36)	9(4.89)		21(7.3)	6(3.3)		24(6.5)	3(3.0)		23(6.5)	4(3.5)
Regimin5	29	20(7.07)	9(4.89)		21(7.3)	8(4.4)		24(6.5)	5(4.9)		26(7.4)	3(2.6)
Otherb	14	8(2.83)	6(3.26)		7(2.4)	7(3.9)		9(2.5)	5(4.9)		8(2.3)	6(5.3)
Abbreviations: NSCLC = non-small-cell lung cancer; SCC= squamous-cell carcinoma; ADC = adenocarcinoma; SCLC = small-cell lung cancer; Otherb = mixed-cell or undifferentiated carcinoma; Regimin1 = platinum + gemcitabine; Regimin2 = platinum + etoposide; Regimin3 = platinum + pemetrexed; Regimin4 = platinum + paclitaxel; Regimin5 = platinum + docetaxel; Otherc = platinum + irinotecan or platinum + …

## Sheet: Supplementary table 2
Supplementary Table 2. Association of CCND1 rs9344 with cancer susceptibility and clinical outcomes without adjustment.
Type	Additive model		Dominant model		Recessive model
	OR (95% CI)	P	OR (95% CI)	P	OR (95% CI)	P
susceptibility	1.113(0.885-1.399)	0.36	1.042(0.741-1.465)	0.812	1.352(0.878-2.082)	0.171
chemotherapy response	1.245(0.957-1.620)	0.103	1.325(0.893-1.965)	0.162	1.366(0.846-2.206)	0.202
total toxicity	1.142(0.879-1.483)	0.321	1.060(0.712-1.579)	0.773	1.402(0.884-2.223)	0.151
gastrointestinal toxicity	1.079(0.793-1.469)	0.627	1.009(0.631-1.615)	0.97	1.252(0.734-2.136)	0.409
hematological toxicity	0.995(0.740-1.338)	0.973	0.921(0.589-1.440)	0.718	1.102(0.654-1.858)	0.716
Abbreviations: OR, odds ratio; CI, confidence interval.

## Sheet: Supplementary table 3
Supplementary Table 3. Stratification analyses of CCND1 rs9344 with lung cancer susceptibility and clinical outcomes without adjustment.
Type	Stratification	Additive model		Dominant model		Recessive model
		OR (95% CI)	P	OR (95% CI)	P	OR (95% CI)	P
susceptibility
age	less57	0.980(0.679-1.415)	0.915	0.799(0.446-1.429)	0.449	1.243(0.649-2.382)	0.512
	more57	1.286(0.949-1.743)	0.105	1.253(0.815-1.926)	0.304	1.703(0.920-3.154)	0.09
histology	ADC	1.293(0.988-1.694)	0.062	1.222(0.813-1.838)	0.335	1.721(1.059-2.795)	0.028
	NSCLC	1.135(0.896-1.439)	0.295	1.072(0.753-1.525)	0.701	1.382(0.887-2.154)	0.153
	SCC	0.973(0.730-1.296)	0.85	0.928(0.614-1.402)	0.722	1.031(0.601-1.767)	0.913
	SCLC	1.085(0.736-1.600)	0.68	0.912(0.517-1.608)	0.749	1.498(0.758-2.964)	0.245
sex	female	1.168(0.816-1.671)	0.396	0.954(0.557-1.635)	0.864	1.795(0.932-3.456)	0.08
	male	1.061(0.751-1.500)	0.737	1.020(0.609-1.706)	0.941	1.185(0.621-2.262)	0.607
chemotherapy response
age	less57	1.117(0.780-1.600)	0.547	1.337(0.761-2.348)	0.313	0.980(0.525-1.832)	0.95
	more57	1.404(0.951-2.073)	0.088	1.311(0.755-2.276)	0.337	2.138(0.984-4.645)	0.055
histology	ADC	1.464(0.941-2.276)	0.091	1.204(0.617-2.351)	0.587	2.928(1.162-7.378)	0.023
	NSCLC	1.315(0.970-1.784)	0.078	1.278(0.811-2.012)	0.29	1.740(0.981-3.085)	0.058
	SCC	1.089(0.697-1.701)	0.709	1.271(0.666-2.425)	0.467	0.905(0.396-2.066)	0.812
	SCLC	1.051(0.546-2.024)	0.883	1.385(0.489-3.917)	0.54	0.762(0.228-2.546)	0.659
platinum	carboplati	0.903(0.498-1.636)	0.736	1.110(0.449-2.742)	0.821	0.636(0.225-1.797)	0.394
	cisplatin	1.348(1.003-1.810)	0.047	1.384(0.893-2.145)	0.146	1.675(0.967-2.900)	0.066
regimen	Regimen1	1.026(0.683-1.539)	0.903	1.282(0.695-2.368)	0.427	0.768(0.373-1.578)	0.472
	Regimen2	0.895(0.458-1.748)	0.745	1.389(0.492-3.928)	0.535	0.397(0.099-1.588)	0.191
	Regimen3	1.778(0.999-3.164)	0.05	1.293(0.579-2.886)	0.531	11.040(1.437-84.820)	0.021
sex	female	0.946(0.533-1.677)	0.849	0.849(0.332-2.167)	0.732	1.020(0.369-2.820)	0.97
	male	1.334(0.988-1.801)	0.06	1.490(0.959-2.315)	0.076	1.421(0.822-2.456)	0.208
smoke	no	0.980(0.641-1.498)	0.924	0.827(0.424-1.614)	0.577	1.198(0.559-2.571)	0.642
	yes	1.435(1.022-2.016)	0.037	1.730(1.050-2.851)	0.031	1.451(0.782-2.694)	0.238
stage	advanced stage	1.298(0.967-1.742)	0.082	1.272(0.821-1.972)	0.282	1.674(0.966-2.901)	0.066
total toxicity
age	less57	1.235(0.866-1.759)	0.244	1.322(0.751-2.327)	0.334	1.354(0.734-2.498)	0.332
	more57	1.012(0.685-1.497)	0.951	0.840(0.478-1.476)	0.544	1.379(0.679-2.800)	0.375
histology	ADC	1.524(1.008-2.306)	0.046	1.453(0.745-2.835)	0.273	2.173(1.106-4.270)	0.024
	NSCLC	1.383(1.024-1.868)	0.035	1.299(0.817-2.064)	0.269	1.914(1.142-3.209)	0.014
	SCC	1.322(0.842-2.078)	0.226	1.216(0.631-2.344)	0.559	1.886(0.821-4.335)	0.135
	SCLC	0.755(0.396-1.439)	0.393	0.913(0.338-2.470)	0.858	0.446(0.134-1.484)	0.188
platinum	carboplati	1.108(0.611-2.008)	0.736	1.116(0.449-2.775)	0.813	1.186(0.418-3.363)	0.748
	cisplatin	1.149(0.859-1.537)	0.35	1.045(0.671-1.629)	0.844	1.460(0.873-2.442)	0.149
regimen	Regimen1	1.287(0.857-1.933)	0.224	1.077(0.583-1.988)	0.813	2.017(0.971-4.189)	0.06
	Regimen2	0.763(0.399-1.460)	0.414	0.881(0.329-2.363)	0.802	0.479(0.142-1.617)	0.236
	Regimen3	1.365(0.803-2.321)	0.251	1.531(0.667-3.516)	0.315	1.497(0.601-3.727)	0.386
sex	female	1.541(0.899-2.641)	0.116	1.875(0.779-4.514)	0.161	1.815(0.714-4.616)	0.211
	male	1.034(0.765-1.396)	0.83	0.913(0.583-1.430)	0.692	1.266(0.742-2.161)	0.387
smoke	no	1.388(0.915-2.105)	0.123	1.628(0.840-3.153)	0.149	1.484(0.725-3.036)	0.28
	yes	1.002(0.715-1.406)	0.989	0.812(0.491-1.344)	0.419	1.360(0.744-2.486)	0.317
stage	advanced stage	1.264(0.947-1.688)	0.112	1.155(0.742-1.797)	0.524	1.705(1.032-2.816)	0.037
gastrointestinal toxicity
age	less57	1.349(0.913-1.992)	0.133	1.645(0.860-3.145)	0.133	1.383(0.717-2.667)	0.333
	more57	0.657(0.383-1.129)	0.128	0.505(0.246-1.038)	0.063	0.797(0.288-2.200)	0.661
histology	ADC	1.340(0.825-2.178)	0.237	1.525(0.674-3.449)	0.311	1.460(0.661-3.225)	0.349
	NSCLC	1.251(0.873-1.794)	0.223	1.293(0.732-2.287)	0.376	1.423(0.775-2.612)	0.256
	SCC	1.164(0.673-2.013)	0.587	1.082(0.484-2.416)	0.848	1.452(0.557-3.784)	0.446
	SCLC	0.956(0.474-1.927)	0.9	1.018(0.342-3.038)	0.974	0.841(0.232-3.042)	0.792
platinum	carboplati	0.731(0.340-1.571)	0.423	0.577(0.194-1.717)	0.323	0.829(0.211-3.261)	0.788
	cisplatin	1.170(0.834-1.641)	0.363	1.145(0.679-1.931)	0.613	1.360(0.759-2.436)	0.301
regimen	Regimen1	1.229(0.762-1.985)	0.398	0.859(0.419-1.760)	0.677	2.203(1.005-4.826)	0.048
	Regimen2	0.859(0.412-1.793)	0.686	0.884(0.291-2.681)	0.828	0.709(0.173-2.900)	0.632
	Regimen3	0.974(0.536-1.772)	0.931	1.487(0.578-3.830)	0.411	0.478(0.132-1.729)	0.261
sex	female	1.370(0.774-2.426)	0.28	2.043(0.764-5.462)	0.155	1.190(0.442-3.204)	0.73
	male	0.965(0.667-1.395)	0.848	0.811(0.472-1.391)	0.446	1.207(0.635-2.292)	0.566
smoke	no	1.662(1.029-2.685)	0.038	2.536(1.092-5.885)	0.03	1.606(0.730-3.530)	0.239
	yes	0.774(0.510-1.175)	0.229	0.575(0.318-1.041)	0.068	1.014(0.485-2.120)	0.97
stage	advanced stage	1.093(0.787-1.520)	0.595	1.027(0.620-1.700)	0.919	1.273(0.721-2.248)	0.406
hematological toxicity
age	less57	0.943(0.624-1.425)	0.781	0.926(0.484-1.770)	0.815	0.918(0.443-1.904)	0.819
	more57	1.171(0.763-1.796)	0.47	1.009(0.541-1.880)	0.978	1.637(0.776-3.453)	0.195
histology	ADC	1.184(0.723-1.938)	0.502	0.862(0.400-1.859)	0.705	1.871(0.852-4.111)	0.119
	NSCLC	1.174(0.838-1.644)	0.351	1.542(0.896-2.653)	0.118	0.950(0.519-1.739)	0.868
	SCC	1.347(0.832-2.179)	0.225	1.348(0.660-2.751)	0.412	1.684(0.719-3.946)	0.23
	SCLC	0.513(0.234-1.123)	0.095	0.588(0.195-1.773)	0.346	0.151(0.018-1.247)	0.079
platinum	carboplatin	0.886(0.463-1.695)	0.715	0.798(0.302-2.103)	0.648	0.934(0.296-2.949)	0.907
	cisplatin	1.023(0.733-1.428)	0.892	0.952(0.574-1.577)	0.847	1.152(0.640-2.071)	0.638
regimen	Regimen1	1.141(0.743-1.754)	0.547	1.208(0.624-2.341)	0.575	1.174(0.551-2.501)	0.678
	Regimen2	0.693(0.334-1.435)	0.323	0.823(0.282-2.404)	0.721	0.333(0.067-1.652)	0.179
	Regimen3	1.553(0.792-3.044)	0.2	1.167(0.416-3.270)	0.769	2.777(0.980-7.873)	0.055
sex	female	1.363(0.750-2.474)	0.31	1.519(0.560-4.125)	0.412	1.588(0.579-4.355)	0.369
	male	0.894(0.635-1.260)	0.524	0.807(0.489-1.333)	0.403	0.957(0.515-1.777)	0.889
smoke	no	1.083(0.671-1.747)	0.745	1.031(0.488-2.178)	0.936	1.224(0.538-2.783)	0.63
	yes	1.141(0.783-1.662)	0.492	1.021(0.579-1.799)	0.943	1.467(0.766-2.812)	0.248
stage	advanced stage	1.160(0.836-1.609)	0.374	1.048(0.635-1.732)	0.854	1.473(0.845-2.566)	0.172
Abbreviations: OR, odds ratio; CI, confidence interval;; SCC, squamous cell carcinoma; ADC, adenocarcinoma; SCLC, small cell lung cancer; NSCLC, non-small cell lung cancer; Regimen1,platinum + gemcitabine; Regimen2, platinum + etoposide; Regimen3, platinum + pemetrexed.

## Sheet: Supplementary table 4
Supplemental Table 4. Cox regression analysis of CCND1 rs9344 with 5-year overall survival.
	OR (95% CI)	P
GA vs AA	1.362(0.907-2.049)	0.136
GG vs AA	1.195(0.809-1.767)	0.37
GA+GG vs AA	1.267(0.881-1.828)	0.203
GG vs GA+AA	1.196(0.890-1.610)	0.234
*Adjusted for age, sex, smoking status, stage, histological type, and chemotherapy regimens.
